# Supplementary material for: Early downregulation of hsa-miR-144-3p in serum from drug-naïve Parkinson’s disease patients
Source: Sci Rep. 2022 Jan 25;12:1330. doi: 10.1038/s41598-022-05227-6 (PMC8789812; doi:10.1038/s41598-022-05227-6)
Supplement: Supplementary file 2 — Supplementary Information 2. [file 41598_2022_5227_MOESM2_ESM.xlsx]

## Sheet: Table S1
Table S1: Numbers of differentially expressed miRNAs (DEMs) obtained from different DESeq2 contrasts. Differential expression analysis was performed by comparing the different phenotypic groups of samples in the same collection site or by combining samples of different phenotypic groups or collection sites Centenarians were treated as both as super-controls, by grouping them together with the con…
DESeq2 contrasts	#samples	#DEMs
dnPD vs (CTR + CENT)	61 vs 104	32
dnPD vs CTR	61 vs 77	31
dnPD vs CTR_GOE	61 vs 58	28
dnPD vs CTR_UNIBO	61 vs 27	52
dnPD vs CTR_GOE (MALES)	37 vs 35	21
CTR vs CENT (UNIBO)	27 vs 19	12
CTR_GOE vs CTR_UNIBO	58 vs 27	58
dnPD vs CENT	61 vs 27	93
CENT vs CTR	27 vs 77	61
(dnPD + CENT) vs CTR	88 vs 77	30

## Sheet: Table S2
Table S2: List of 28 miRNA targets selected for technical validation, with results of differential expression analysis. Nine miRNAs were selected among those detected as DE both in dnPD vs CTR+CENT and dnPD vs CTR contrasts, while other eight miRNAs were selected among those detected as DE both in contrasts specific of GOE Collection Site. Other targets have been selected from the intersections a…
miRNAID	DESeq2 contrast	baseMean	log2FoldChange	pvalue	padj	Other Criteria
hsa-let-7g-5p	CTR vs CENT	1509.48	0.273621	0.00404217	0.0483072
hsa-let-7g-5p	(dnPD+CENT) vs CTR	1509.48	-0.239887	0.000300357	0.0110619
hsa-let-7g-5p	dnPD vs CTR	1509.48	-0.225207	0.00200381	0.0152054
hsa-let-7g-5p	dnPD vs CTR_UNIBO	1509.48	-3.38764	0.000704976	0.00702458
hsa-miR-10b-5p	dnPD vs CENT	202.736	-0.676987	4.00164e-06	0.000194479
hsa-miR-10b-5p	dnPD vs CTR	202.736	-0.316005	0.00376679	0.0202428
hsa-miR-10b-5p	dnPD vs (CTR+CENT)	202.736	-0.42	6.04e-05	0.0037381
hsa-miR-10b-5p	dnPD vs CTR (GOE)	202.736	-0.376478	0.000362103	0.0154387
hsa-miR-10b-5p	dnPD vs CTR (GOE) (MALES)	202.736	-0.42078	0.000618064	0.0175867
hsa-miR-11400	(dnPD+CENT) vs CTR	6.71309	0.60356	0.0029958	0.0428264
hsa-miR-11400	dnPD vs CTR (GOE)	6.71309	0.919359	0.000344755	0.0154387
hsa-miR-11400	dnPD vs CTR (GOE) (MALES)	6.71309	1.32011	6.5607e-05	0.006845
hsa-miR-122-5p	CTR vs CENT	13401.4	1.60981	2.24562e-09	3.27411e-07
hsa-miR-122-5p	CTR vs CENT (UNIBO)	13401.4	1.17361	0.000106992	0.005585
hsa-miR-122-5p	dnPD vs CENT	13401.4	1.66866	2.0127e-09	4.89087e-07
hsa-miR-1307-3p	(dnPD+CENT) vs CTR	116.135	0.368175	0.000109855	0.00462613
hsa-miR-1307-3p	dnPD vs CTR	116.135	0.401602	0.000119488	0.00220198
hsa-miR-1307-3p	dnPD vs (CTR+CENT)	116.135	0.32	0.0011785	0.0259758
hsa-miR-1307-3p	dnPD vs CTR (GOE)	116.135	0.43774	9.16463e-05	0.00716369
hsa-miR-140-5p	dnPD vs CENT	58.3059	0.612388	1.31157e-06	8.69214e-05
hsa-miR-140-5p	dnPD vs CTR	58.3059	0.398958	1.47596e-05	0.000380797
hsa-miR-140-5p	dnPD vs (CTR+CENT)	58.3059	0.45	2e-07	0.0001268
hsa-miR-140-5p	dnPD vs CTR (GOE)	58.3059	0.357578	8.78102e-05	0.00716369
hsa-miR-140-5p	dnPD vs CTR (GOE) (MALES)	58.3059	0.457727	6.50388e-05	0.006845
hsa-miR-140-5p	dnPD vs CTR_UNIBO	58.3059	3.82327	0.000131694	0.0021541
hsa-miR-142-3p	dnPD vs CTR (GOE)	4218.66	0.443188	0.00215695	0.0433227
hsa-miR-142-3p	CTR_GOE vs CTR_UNIBO	4218.66	-0.773371	0.00014074	0.00186983
hsa-miR-144-3p	(dnPD+CENT) vs CTR	162.254	-0.465591	0.000559037	0.0176563
hsa-miR-144-3p	dnPD vs CTR	162.254	-0.650523	8.08995e-06	0.000298676
hsa-miR-144-3p	dnPD vs (CTR+CENT)	162.254	-0.62	5.9e-06	0.0010342
hsa-miR-144-3p	dnPD vs CTR (GOE)	162.254	-0.47236	0.0008491	0.0209594
hsa-miR-144-3p	dnPD vs CTR_UNIBO	162.254	-4.94673	7.54698e-07	2.33956e-05
hsa-miR-144-3p	CTR_GOE vs CTR_UNIBO	162.254	-0.604305	0.00590454	0.0350504
hsa-miR-144-5p	(dnPD+CENT) vs CTR	72.2308	-0.347057	0.00105829	0.0250683
hsa-miR-144-5p	dnPD vs CENT	72.2308	-0.48707	0.00148827	0.0190342
hsa-miR-144-5p	dnPD vs CTR	72.2308	-0.513556	6.26556e-06	0.000298676
hsa-miR-144-5p	dnPD vs (CTR+CENT)	72.2308	-0.51	2.1e-06	0.0005639
hsa-miR-144-5p	dnPD vs CTR_UNIBO	72.2308	-5.70881	1.13767e-08	7.93528e-07
hsa-miR-144-5p	CTR_GOE vs CTR_UNIBO	72.2308	-0.608646	0.000248602	0.00301565
hsa-miR-146a-5p	CTR vs CENT	1699.06	-0.44431	5.09757e-05	0.00154839	inflamma-miR
hsa-miR-146a-5p	dnPD vs CENT	1699.06	-0.464626	4.15193e-05	0.00126115	inflamma-miR
hsa-miR-148b-3p	dnPD vs CTR (GOE) (MALES)	441.24	0.376551	0.000106749	0.00835308	specific of contrast
hsa-miR-150-5p	CTR vs CENT	475.378	1.00829	2.84171e-09	3.40378e-07
hsa-miR-150-5p	(dnPD+CENT) vs CTR	475.378	-0.545965	7.12128e-06	0.000674742
hsa-miR-150-5p	dnPD vs CENT	475.378	0.627522	0.000347766	0.00667161
hsa-miR-150-5p	dnPD vs CTR	475.378	-0.38077	0.00333124	0.0202428
hsa-miR-150-5p	dnPD vs CTR (GOE)	475.378	-0.594565	1.04839e-06	0.000491696
hsa-miR-150-5p	dnPD vs CTR (GOE) (MALES)	475.378	-0.669353	3.38102e-06	0.00105826
hsa-miR-150-5p	dnPD vs CTR_UNIBO	475.378	3.43856	0.000584821	0.00627558
hsa-miR-150-5p	CTR_GOE vs CTR_UNIBO	475.378	1.22415	1.90084e-11	2.65168e-09
hsa-miR-192-5p	CTR vs CENT	404.914	0.848418	3.40377e-09	3.40378e-07
hsa-miR-192-5p	(dnPD+CENT) vs CTR	404.914	-0.358295	0.000612885	0.017868
hsa-miR-192-5p	dnPD vs CENT	404.914	0.663249	7.78183e-06	0.000315164
hsa-miR-192-5p	CTR_GOE vs CTR_UNIBO	404.914	0.510148	0.00201459	0.0165315
hsa-miR-195-5p	dnPD vs CTR	89.2299	-0.287548	0.000770753	0.00899208
hsa-miR-195-5p	dnPD vs (CTR+CENT)	89.2299	-0.29	0.0002803	0.0101379
hsa-miR-195-5p	dnPD vs CTR (GOE)	89.2299	-0.294048	0.0002228	0.0130617
hsa-miR-200b-3p	CTR vs CENT	10.91	1.1511	6.91224e-05	0.00193809
hsa-miR-200b-3p	(dnPD+CENT) vs CTR	10.91	-0.585081	0.00276893	0.0428264
hsa-miR-200b-3p	dnPD vs CTR (GOE) (MALES)	10.91	-0.853246	0.00163261	0.0340671
hsa-miR-215-5p	CTR vs CENT	32.431	0.785253	0.000448253	0.00933647
hsa-miR-215-5p	(dnPD+CENT) vs CTR	32.431	-0.554981	0.000321057	0.0110619
hsa-miR-215-5p	dnPD vs CTR (GOE)	32.431	-0.559519	0.000736105	0.0209594
hsa-miR-215-5p	dnPD vs CTR (GOE) (MALES)	32.431	-0.785319	0.000297711	0.0159457
hsa-miR-21-5p	CTR vs CENT	7276.06	-0.464531	2.21086e-05	0.000774234	inflamma-miR
hsa-miR-21-5p	CTR vs CENT (UNIBO)	7276.06	-0.519975	0.00029028	0.00947037	inflamma-miR
hsa-miR-21-5p	dnPD vs CENT	7276.06	-0.610303	6.92986e-08	6.31483e-06	inflamma-miR
hsa-miR-21-5p	dnPD vs (CTR+CENT)	7276.06	-0.28	0.0007007	0.0176509	inflamma-miR
hsa-miR-223-5p	dnPD vs CTR	207.186	0.396707	0.000938064	0.00930849
hsa-miR-223-5p	dnPD vs (CTR+CENT)	207.186	0.39	0.000532	0.014071
hsa-miR-223-5p	dnPD vs CTR_UNIBO	207.186	4.24137	2.22162e-05	0.000476793
hsa-miR-223-5p	CTR_GOE vs CTR_UNIBO	207.186	0.477376	0.00899252	0.0464613
hsa-miR-3613-5p	dnPD vs CENT	330.205	-0.501131	0.000372574	0.00679017
hsa-miR-3613-5p	dnPD vs CTR	330.205	-0.377743	0.000299063	0.0048224
hsa-miR-3613-5p	dnPD vs (CTR+CENT)	330.205	-0.41	2.95e-05	0.0026802
hsa-miR-3613-5p	dnPD vs CTR (GOE)	330.205	-0.321059	0.0028447	0.0492109
hsa-miR-3613-5p	dnPD vs CTR_UNIBO	330.205	-3.34542	0.000821575	0.00790412
hsa-miR-3615	dnPD vs CTR	167.077	0.309797	0.00370505	0.0202428
hsa-miR-3615	dnPD vs CTR_UNIBO	167.077	3.61734	0.000297647	0.00361059
hsa-miR-423-5p	CTR vs CENT	2360.87	-0.74858	7.69759e-14	2.80577e-11
hsa-miR-423-5p	CTR vs CENT (UNIBO)	2360.87	-0.571328	2.95648e-05	0.00257214
hsa-miR-423-5p	(dnPD+CENT) vs CTR	2360.87	0.363719	2.02644e-06	0.00026072
hsa-miR-423-5p	dnPD vs CENT	2360.87	-0.59453	9.20139e-09	9.58259e-07
hsa-miR-425-5p	CTR vs CENT	637.659	-0.324622	0.00177554	0.024422
hsa-miR-425-5p	(dnPD+CENT) vs CTR	637.659	0.35451	9.82652e-07	0.00026072
hsa-miR-425-5p	dnPD vs CTR	637.659	0.367503	3.84945e-06	0.000298676
hsa-miR-425-5p	dnPD vs (CTR+CENT)	637.659	0.28	0.000331	0.0105218
hsa-miR-425-5p	dnPD vs CTR (GOE)	637.659	0.382209	2.18892e-05	0.00480093
hsa-miR-425-5p	dnPD vs CTR (GOE) (MALES)	637.659	0.388147	0.0023673	0.042316
hsa-miR-425-5p	dnPD vs CTR_UNIBO	637.659	2.8108	0.0049418	0.0313355
hsa-miR-431-5p	CTR vs CENT	33.1609	-1.00958	0.000140841	0.00320853
hsa-miR-431-5p	(dnPD+CENT) vs CTR	33.1609	0.572526	0.00239459	0.0398636
hsa-miR-431-5p	dnPD vs CTR (GOE)	33.1609	0.760994	0.000465308	0.0155878
hsa-miR-431-5p	CTR_GOE vs CTR_UNIBO	33.1609	-1.25858	2.58009e-05	0.000514174
hsa-miR-432-5p	dnPD vs CTR (GOE)	150.796	0.727142	0.000541967	0.0169455
hsa-miR-432-5p	CTR_GOE vs CTR_UNIBO	150.796	-1.18863	6.88282e-05	0.00116343
hsa-miR-625-3p	CTR vs CENT	59.8884	-0.485576	0.00247003	0.0326131
hsa-miR-625-3p	(dnPD+CENT) vs CTR	59.8884	0.439862	8.42936e-05	0.00399341
hsa-miR-625-3p	dnPD vs CTR	59.8884	0.419467	0.000645954	0.00899208
hsa-miR-625-3p	dnPD vs CTR (GOE)	59.8884	0.535761	3.07096e-05	0.00480093
hsa-miR-625-3p	dnPD vs CTR (GOE) (MALES)	59.8884	0.576901	0.000414825	0.016207
hsa-miR-629-5p	CTR vs CENT	100.426	-0.592099	1.20226e-07	7.96768e-06
hsa-miR-629-5p	CTR vs CENT (UNIBO)	100.426	-0.616438	0.000146989	0.00639401
hsa-miR-629-5p	(dnPD+CENT) vs CTR	100.426	0.379627	2.06375e-06	0.00026072
hsa-miR-629-5p	dnPD vs CENT	100.426	-0.315819	0.00620062	0.0491332
hsa-miR-629-5p	dnPD vs CTR	100.426	0.27628	0.0013383	0.0117397
hsa-miR-629-5p	dnPD vs CTR (GOE)	100.426	0.276153	0.00293796	0.0492109
hsa-miR-629-5p	dnPD vs CTR (GOE) (MALES)	100.426	0.455798	0.000305668	0.0159457
hsa-miR-664a-5p	(dnPD+CENT) vs CTR	43.9557	0.285716	0.00201456	0.0398636
hsa-miR-664a-5p	dnPD vs CTR (GOE) (MALES)	43.9557	0.455723	0.000835002	0.0217796
hsa-miR-95-3p	dnPD vs CTR (GOE)	8.23286	-0.573407	0.00143722	0.032098
hsa-miR-95-3p	CTR_GOE vs CTR_UNIBO	8.23286	0.854835	0.0013497	0.0121473

## Sheet: Table S3
Table S3: Number of samples analysed for qPCR technical validation.
Group	#NGS samples	#qPCR samples
CENT	27	11
CTR_BO	19	12
CTR_GOE	58	23
dnPD	61	24
TOTAL	165	70

## Sheet: Table S4
Table S4: Results of qPCR analysis on dnPD samples vs controls, ranked by Corrected P-Value. Red text means that the qPCR result is statistically significant and Fold Change is above boundary.
Test Group	Reference Group	Target	Fold Change	Corrected P-Value	Fold Change Boundary	Corrected P-Value Boundary
dnPD	CTR_GOE	hsa-miR-215-5p	0.5	0.0372569	2	0.05
dnPD	CTR_BO	hsa-miR-144-3p	0.563	0.0554986	2	0.05
dnPD	CTR_ALL	hsa-miR-215-5p	0.531	0.0772524	2	0.05
dnPD	CTR_GOE	hsa-miR-10b-5p	2.274	0.111126	2	0.05
dnPD	CTR_ALL	hsa-miR-10b-5p	1.961	0.161265	2	0.05
dnPD	CTR_ALL	hsa-miR-144-3p	0.706	0.18429	2	0.05
dnPD	CTR_ALL	hsa-miR-195-5p	0.757	0.230698	2	0.05
dnPD	CTR_GOE	hsa-miR-195-5p	0.74	0.290814	2	0.05
dnPD	CTR_GOE	hsa-miR-150-5p	0.673	0.321197	2	0.05
dnPD	CTR_ALL	hsa-miR-223-5p	1.482	0.368964	2	0.05
dnPD	CTR_BO	hsa-miR-223-5p	1.814	0.379326	2	0.05
dnPD	CTR_GOE	hsa-miR-200b-3p	0.371	0.390137	2	0.05
dnPD	CTR_ALL	hsa-miR-200b-3p	0.445	0.42062	2	0.05
dnPD	CTR_GOE	hsa-miR-192-5p	0.703	0.446102	2	0.05
dnPD	CTR_BO	hsa-miR-140-5p	1.444	0.554322	2	0.05
dnPD	CTR_BO	hsa-miR-150-5p	1.485	0.6185	2	0.05
dnPD	CTR_BO	hsa-miR-195-5p	0.792	0.6185	2	0.05
dnPD	CTR_ALL	hsa-miR-192-5p	0.748	0.621018	2	0.05
dnPD	CTR_BO	hsa-miR-122-5p	1.834	0.628775	2	0.05
dnPD	CTR_BO	hsa-miR-215-5p	0.595	0.628775	2	0.05
dnPD	CTR_ALL	cel-miR-39-3p	0.694	0.631858	2	0.05
dnPD	CTR_GOE	hsa-miR-144-3p	0.795	0.664459	2	0.05
dnPD	CTR_GOE	hsa-let-7g-5p	1.2	0.706448	2	0.05
dnPD	CTR_GOE	hsa-miR-223-5p	1.333	0.706448	2	0.05
dnPD	CTR_GOE	cel-miR-39-3p	0.675	0.713495	2	0.05
dnPD	CTR_GOE	hsa-miR-142-3p	1.246	0.74006	2	0.05
dnPD	CTR_BO	hsa-miR-21-5p	1.206	0.772022	2	0.05
dnPD	CTR_ALL	hsa-miR-431-5p	1.549	0.84007	2	0.05
dnPD	CTR_BO	hsa-miR-10b-5p	1.495	0.918971	2	0.05
dnPD	CTR_BO	hsa-miR-3615	1.234	0.918971	2	0.05
dnPD	CTR_GOE	hsa-miR-148b-3p	1.1	0.930541	2	0.05
dnPD	CTR_GOE	hsa-miR-431-5p	1.517	0.980321	2	0.05
dnPD	CTR_GOE	hsa-miR-11400	0.718	1	2	0.05
dnPD	CTR_GOE	hsa-miR-122-5p	0.935	1	2	0.05
dnPD	CTR_GOE	hsa-miR-1307-3p	1.185	1	2	0.05
dnPD	CTR_GOE	hsa-miR-140-5p	0.933	1	2	0.05
dnPD	CTR_GOE	hsa-miR-144-5p	0.901	1	2	0.05
dnPD	CTR_GOE	hsa-miR-146a-5p	0.945	1	2	0.05
dnPD	CTR_GOE	hsa-miR-21-5p	0.944	1	2	0.05
dnPD	CTR_GOE	hsa-miR-3613-5p	1.257	1	2	0.05
dnPD	CTR_GOE	hsa-miR-3615	1.098	1	2	0.05
dnPD	CTR_GOE	hsa-miR-423-5p	1.06	1	2	0.05
dnPD	CTR_GOE	hsa-miR-425-5p	1.026	1	2	0.05
dnPD	CTR_GOE	hsa-miR-432-5p	1.665	1	2	0.05
dnPD	CTR_GOE	hsa-miR-625-3p	1.15	1	2	0.05
dnPD	CTR_GOE	hsa-miR-629-5p	1.082	1	2	0.05
dnPD	CTR_GOE	hsa-miR-95-3p	1.284	1	2	0.05
dnPD	CTR_BO	cel-miR-39-3p	0.732	1	2	0.05
dnPD	CTR_BO	hsa-let-7g-5p	0.967	1	2	0.05
dnPD	CTR_BO	hsa-miR-11400	1.244	1	2	0.05
dnPD	CTR_BO	hsa-miR-1307-3p	1.03	1	2	0.05
dnPD	CTR_BO	hsa-miR-142-3p	0.894	1	2	0.05
dnPD	CTR_BO	hsa-miR-144-5p	0.905	1	2	0.05
dnPD	CTR_BO	hsa-miR-146a-5p	0.955	1	2	0.05
dnPD	CTR_BO	hsa-miR-148b-3p	1.072	1	2	0.05
dnPD	CTR_BO	hsa-miR-192-5p	0.839	1	2	0.05
dnPD	CTR_BO	hsa-miR-200b-3p	0.664	1	2	0.05
dnPD	CTR_BO	hsa-miR-3613-5p	1.541	1	2	0.05
dnPD	CTR_BO	hsa-miR-423-5p	1.045	1	2	0.05
dnPD	CTR_BO	hsa-miR-425-5p	1.089	1	2	0.05
dnPD	CTR_BO	hsa-miR-431-5p	1.592	1	2	0.05
dnPD	CTR_BO	hsa-miR-432-5p	1.284	1	2	0.05
dnPD	CTR_BO	hsa-miR-625-3p	1.228	1	2	0.05
dnPD	CTR_BO	hsa-miR-629-5p	1.036	1	2	0.05
dnPD	CTR_BO	hsa-miR-95-3p	1.384	1	2	0.05
dnPD	CTR_ALL	hsa-let-7g-5p	1.115	1	2	0.05
dnPD	CTR_ALL	hsa-miR-11400	0.87	1	2	0.05
dnPD	CTR_ALL	hsa-miR-122-5p	1.171	1	2	0.05
dnPD	CTR_ALL	hsa-miR-1307-3p	1.126	1	2	0.05
dnPD	CTR_ALL	hsa-miR-140-5p	1.084	1	2	0.05
dnPD	CTR_ALL	hsa-miR-142-3p	1.112	1	2	0.05
dnPD	CTR_ALL	hsa-miR-144-5p	0.902	1	2	0.05
dnPD	CTR_ALL	hsa-miR-146a-5p	0.948	1	2	0.05
dnPD	CTR_ALL	hsa-miR-148b-3p	1.09	1	2	0.05
dnPD	CTR_ALL	hsa-miR-150-5p	0.883	1	2	0.05
dnPD	CTR_ALL	hsa-miR-21-5p	1.027	1	2	0.05
dnPD	CTR_ALL	hsa-miR-3613-5p	1.348	1	2	0.05
dnPD	CTR_ALL	hsa-miR-3615	1.14	1	2	0.05
dnPD	CTR_ALL	hsa-miR-423-5p	1.055	1	2	0.05
dnPD	CTR_ALL	hsa-miR-425-5p	1.047	1	2	0.05
dnPD	CTR_ALL	hsa-miR-432-5p	1.496	1	2	0.05
dnPD	CTR_ALL	hsa-miR-625-3p	1.177	1	2	0.05
dnPD	CTR_ALL	hsa-miR-629-5p	1.066	1	2	0.05
dnPD	CTR_ALL	hsa-miR-95-3p	1.317	1	2	0.05

## Sheet: Table S5
Table S5: Results of qPCR analysis on centenarians samples vs controls, ranked by Corrected P-Value. Red text means that the qPCR result is statistically significant and Fold Change is above boundary.
Test Group	Reference Group	Target	Fold Change	Corrected P-Value	Fold Change Boundary	Corrected P-Value Boundary
CENT	CTR_GOE	hsa-miR-150-5p	0.379	0.00364661	2	0.05
CENT	CTR_GOE	hsa-miR-215-5p	0.317	0.0224667	2	0.05
CENT	CTR_ALL	hsa-miR-215-5p	0.337	0.0341263	2	0.05
CENT	CTR_ALL	hsa-miR-150-5p	0.497	0.0362726	2	0.05
CENT	CTR_GOE	hsa-miR-122-5p	0.256	0.0372569	2	0.05
CENT	CTR_ALL	hsa-miR-425-5p	1.669	0.00149494	2	0.05
CENT	CTR_GOE	hsa-miR-425-5p	1.635	0.00364661	2	0.05
CENT	CTR_BO	hsa-miR-425-5p	1.736	0.00910016	2	0.05
CENT	CTR_GOE	hsa-miR-629-5p	1.924	0.0224667	2	0.05
CENT	CTR_ALL	hsa-miR-629-5p	1.896	0.0311233	2	0.05
CENT	CTR_GOE	hsa-miR-423-5p	1.92	0.0372569	2	0.05
CENT	CTR_ALL	hsa-miR-423-5p	1.911	0.0409107	2	0.05
CENT	CTR_BO	hsa-miR-629-5p	1.842	0.0554986	2	0.05
CENT	CTR_ALL	hsa-miR-122-5p	0.321	0.0772524	2	0.05
CENT	CTR_BO	hsa-miR-423-5p	1.893	0.0843343	2	0.05
CENT	CTR_GOE	hsa-miR-10b-5p	3.449	0.111126	2	0.05
CENT	CTR_ALL	hsa-miR-10b-5p	2.974	0.161265	2	0.05
CENT	CTR_ALL	hsa-miR-3615	1.621	0.172693	2	0.05
CENT	CTR_ALL	hsa-miR-1307-3p	2.373	0.230698	2	0.05
CENT	CTR_GOE	hsa-miR-1307-3p	2.496	0.264362	2	0.05
CENT	CTR_GOE	hsa-miR-192-5p	0.669	0.290814	2	0.05
CENT	CTR_BO	hsa-miR-3615	1.754	0.292219	2	0.05
CENT	CTR_BO	hsa-miR-215-5p	0.377	0.316532	2	0.05
CENT	CTR_GOE	hsa-miR-3615	1.561	0.321197	2	0.05
CENT	CTR_ALL	hsa-miR-146a-5p	1.613	0.368964	2	0.05
CENT	CTR_ALL	hsa-miR-148b-3p	1.279	0.368964	2	0.05
CENT	CTR_ALL	hsa-miR-192-5p	0.712	0.368964	2	0.05
CENT	CTR_ALL	hsa-miR-195-5p	0.765	0.368964	2	0.05
CENT	CTR_GOE	hsa-miR-148b-3p	1.291	0.390137	2	0.05
CENT	CTR_GOE	hsa-miR-195-5p	0.747	0.390137	2	0.05
CENT	CTR_GOE	hsa-miR-146a-5p	1.608	0.408433	2	0.05
CENT	CTR_ALL	hsa-miR-625-3p	1.712	0.413677	2	0.05
CENT	CTR_BO	hsa-let-7g-5p	0.691	0.427728	2	0.05
CENT	CTR_BO	hsa-miR-21-5p	1.528	0.427728	2	0.05
CENT	CTR_GOE	hsa-miR-625-3p	1.673	0.481687	2	0.05
CENT	CTR_ALL	hsa-miR-432-5p	2.728	0.520641	2	0.05
CENT	CTR_GOE	hsa-miR-432-5p	3.038	0.544553	2	0.05
CENT	CTR_BO	hsa-miR-1307-3p	2.17	0.554322	2	0.05
CENT	CTR_ALL	hsa-miR-21-5p	1.301	0.564862	2	0.05
CENT	CTR_BO	hsa-miR-10b-5p	2.267	0.6185	2	0.05
CENT	CTR_BO	hsa-miR-11400	3.655	0.6185	2	0.05
CENT	CTR_BO	hsa-miR-122-5p	0.503	0.6185	2	0.05
CENT	CTR_BO	hsa-miR-146a-5p	1.624	0.6185	2	0.05
CENT	CTR_BO	hsa-miR-148b-3p	1.258	0.628775	2	0.05
CENT	CTR_ALL	hsa-let-7g-5p	0.796	0.631858	2	0.05
CENT	CTR_ALL	cel-miR-39-3p	1.911	0.633918	2	0.05
CENT	CTR_BO	hsa-miR-195-5p	0.8	0.666888	2	0.05
CENT	CTR_BO	cel-miR-39-3p	2.016	0.729161	2	0.05
CENT	CTR_BO	hsa-miR-144-3p	0.771	0.729161	2	0.05
CENT	CTR_GOE	cel-miR-39-3p	1.859	0.74006	2	0.05
CENT	CTR_GOE	hsa-miR-3613-5p	0.678	0.774981	2	0.05
CENT	CTR_ALL	hsa-miR-11400	2.557	0.824085	2	0.05
CENT	CTR_BO	hsa-miR-432-5p	2.343	0.918374	2	0.05
CENT	CTR_BO	hsa-miR-625-3p	1.785	0.918374	2	0.05
CENT	CTR_GOE	hsa-miR-140-5p	0.801	0.920926	2	0.05
CENT	CTR_GOE	hsa-miR-21-5p	1.196	0.920926	2	0.05
CENT	CTR_GOE	hsa-miR-95-3p	0.402	0.920926	2	0.05
CENT	CTR_ALL	hsa-miR-95-3p	0.412	0.961953	2	0.05
CENT	CTR_ALL	hsa-miR-3613-5p	0.727	0.968446	2	0.05
CENT	CTR_GOE	hsa-let-7g-5p	0.857	0.981166	2	0.05
CENT	CTR_GOE	hsa-miR-144-5p	0.765	0.981738	2	0.05
CENT	CTR_GOE	hsa-miR-11400	2.109	1	2	0.05
CENT	CTR_GOE	hsa-miR-142-3p	1.094	1	2	0.05
CENT	CTR_GOE	hsa-miR-144-3p	1.088	1	2	0.05
CENT	CTR_GOE	hsa-miR-200b-3p	0.649	1	2	0.05
CENT	CTR_GOE	hsa-miR-223-5p	1.137	1	2	0.05
CENT	CTR_GOE	hsa-miR-431-5p	1.617	1	2	0.05
CENT	CTR_BO	hsa-miR-140-5p	1.24	1	2	0.05
CENT	CTR_BO	hsa-miR-142-3p	0.785	1	2	0.05
CENT	CTR_BO	hsa-miR-144-5p	0.769	1	2	0.05
CENT	CTR_BO	hsa-miR-150-5p	0.836	1	2	0.05
CENT	CTR_BO	hsa-miR-192-5p	0.798	1	2	0.05
CENT	CTR_BO	hsa-miR-200b-3p	1.16	1	2	0.05
CENT	CTR_BO	hsa-miR-223-5p	1.548	1	2	0.05
CENT	CTR_BO	hsa-miR-3613-5p	0.831	1	2	0.05
CENT	CTR_BO	hsa-miR-431-5p	1.697	1	2	0.05
CENT	CTR_BO	hsa-miR-95-3p	0.433	1	2	0.05
CENT	CTR_ALL	hsa-miR-140-5p	0.93	1	2	0.05
CENT	CTR_ALL	hsa-miR-142-3p	0.976	1	2	0.05
CENT	CTR_ALL	hsa-miR-144-3p	0.967	1	2	0.05
CENT	CTR_ALL	hsa-miR-144-5p	0.767	1	2	0.05
CENT	CTR_ALL	hsa-miR-200b-3p	0.778	1	2	0.05
CENT	CTR_ALL	hsa-miR-223-5p	1.264	1	2	0.05
CENT	CTR_ALL	hsa-miR-431-5p	1.651	1	2	0.05

## Sheet: Table S6
Table S6: Results of qPCR analysis on dnPD samples vs centenarians, ranked by Corrected P-Value. Red text means that the qPCR result is statistically significant and Fold Change is above boundary.
Test Group	Reference Group	Target	Fold Change	Corrected P-Value	Fold Change Boundary	Corrected P-Value Boundary
dnPD	CENT	hsa-miR-425-5p	0.627	0.0245129	2	0.05
dnPD	CENT	hsa-miR-122-5p	3.649	0.0510045	2	0.05
dnPD	CENT	hsa-miR-629-5p	0.562	0.0510045	2	0.05
dnPD	CENT	hsa-miR-423-5p	0.552	0.0551515	2	0.05
dnPD	CENT	hsa-miR-150-5p	1.777	0.112253	2	0.05
dnPD	CENT	cel-miR-39-3p	0.363	0.316255	2	0.05
dnPD	CENT	hsa-miR-1307-3p	0.475	0.316255	2	0.05
dnPD	CENT	hsa-miR-146a-5p	0.588	0.316255	2	0.05
dnPD	CENT	hsa-let-7g-5p	1.4	0.341733	2	0.05
dnPD	CENT	hsa-miR-3615	0.703	0.392595	2	0.05
dnPD	CENT	hsa-miR-11400	0.34	0.404943	2	0.05
dnPD	CENT	hsa-miR-144-3p	0.731	0.404943	2	0.05
dnPD	CENT	hsa-miR-215-5p	1.576	0.433971	2	0.05
dnPD	CENT	hsa-miR-21-5p	0.789	0.529875	2	0.05
dnPD	CENT	hsa-miR-625-3p	0.688	0.529875	2	0.05
dnPD	CENT	hsa-miR-95-3p	3.198	0.529875	2	0.05
dnPD	CENT	hsa-miR-148b-3p	0.852	0.641154	2	0.05
dnPD	CENT	hsa-miR-3613-5p	1.853	0.671976	2	0.05
dnPD	CENT	hsa-miR-10b-5p	0.659	0.715299	2	0.05
dnPD	CENT	hsa-miR-200b-3p	0.572	0.733879	2	0.05
dnPD	CENT	hsa-miR-432-5p	0.548	0.7881	2	0.05
dnPD	CENT	hsa-miR-140-5p	1.165	0.984302	2	0.05
dnPD	CENT	hsa-miR-142-3p	1.139	1	2	0.05
dnPD	CENT	hsa-miR-144-5p	1.177	1	2	0.05
dnPD	CENT	hsa-miR-192-5p	1.051	1	2	0.05
dnPD	CENT	hsa-miR-195-5p	0.99	1	2	0.05
dnPD	CENT	hsa-miR-223-5p	1.172	1	2	0.05
dnPD	CENT	hsa-miR-431-5p	0.938	1	2	0.05

## Sheet: Table S7
Table S7: Number of nodes and edges of the miRNA networks reconstructed with ARACNE for each biological group of samples.
Biological Group	Number of nodes	Number of edges
CENT	2.062	43.297
PD	2.287	66.814
CTR	2.431	825

## Sheet: Table S8
Table S8.1: Weighted node degrees statistics of the distributions in the communities analysed
Cohort	Community	Min	1st Qu.	Median	Mean	3rd Qu.	Max
dnPD	24	2.75	4.015	5.039	5.709	6.515	16.922
CENT	13	0.558	1.608	4.918	5.299	8.683	11.571
CENT	15	0.7382	2.3128	3.8696	4.8071	6.9266	11.0163
CENT	20	0.9833	3.0795	7.322	6.6327	9.5826	11.7835
CENT	31	1.643	3.274	5.527	6.111	8.965	13.103
Table S8.2: Unweighted node degrees statistics of the distributions in the communities analysed
Cohort	Community	Min	1st Qu.	Median	Mean	3rd Qu.	Max
dnPD	24	9	18	21	21.14	25	38
CENT	12	2	4	6	6.171	7.5	12
CENT	15	3	6	8	8.289	10	16
CENT	20	2	4.75	7.5	7.286	10	12
CENT	31	4	7.25	9.5	9.776	12	18

## Sheet: Table S9
Table S9: Results of qPCR analysis on clinical dnPD samples vs controls, ranked by Corrected P-Value. Red text means that the qPCR result is statistically significant and Fold Change is above boundary.
Test Group	Reference Group	Target	Fold Change	Corrected P-Value	Fold Change Boundary	Corrected P-Value Boundary
dnPD	CTR_ALL	hsa-miR-144-3p	0.494	7.31266e-05	2	0.05
dnPD	CTR_ALL	hsa-miR-150-5p	2.456	5.4415e-07	2	0.05
dnPD	CTR_ALL	hsa-miR-215-5p	1.957	0.00011716	2	0.05
dnPD	CTR_GOE	hsa-miR-144-3p	0.565	0.0228704	2	0.05
dnPD	CTR_GOE	hsa-miR-150-5p	1.984	0.00327877	2	0.05
dnPD	CTR_GOE	hsa-miR-215-5p	1.779	0.0113559	2	0.05
dnPD	CTR_BO	hsa-miR-144-3p	0.387	0.00359173	2	0.05
dnPD	CTR_BO	hsa-miR-150-5p	3.691	0.000144753	2	0.05
dnPD	CTR_BO	hsa-miR-215-5p	2.445	0.00359173	2	0.05

## Sheet: Table S10
Table S10: Results of qPCR analysis on clinical adPD samples vs controls, ranked by Corrected P-Value. Red text means that the qPCR result is statistically significant and Fold Change is above boundary.
Test Group	Reference Group	Target	Fold Change	Corrected P-Value	Fold Change Boundary	Corrected P-Value Boundary
adPD	CTR_ALL	hsa-miR-144-3p	0.651	0.034929	2	0.05
adPD	CTR_ALL	hsa-miR-150-5p	2.332	0.00200048	2	0.05
adPD	CTR_ALL	hsa-miR-215-5p	1.65	0.252951	2	0.05
adPD	CTR_GOE	hsa-miR-144-3p	0.745	0.377161	2	0.05
adPD	CTR_GOE	hsa-miR-150-5p	1.884	0.0493181	2	0.05
adPD	CTR_GOE	hsa-miR-215-5p	1.5	0.515774	2	0.05
adPD	CTR_BO	hsa-miR-144-3p	0.51	0.0427574	2	0.05
adPD	CTR_BO	hsa-miR-150-5p	3.504	0.000398107	2	0.05
adPD	CTR_BO	hsa-miR-215-5p	2.06	0.153361	2	0.05

[truncated: 5 more sheets: Table S11, Table S12, Table S13, Table S14, Table S15]
